# Supplementary material for: Fabrication of Eco-Friendly Hydrolyzed Ethylene–Maleic Anhydride Copolymer–Avermectin Nanoemulsion with High Stability, Adhesion Property, pH, and Temperature-Responsive Releasing Behaviors
Source: Molecules. 2024 Mar 5;29(5):1148. doi: 10.3390/molecules29051148 (PMC10934311; doi:10.3390/molecules29051148)
Supplement: Supplementary file 1 [file molecules-29-01148-s001.zip]

Archive with 1 entries (1 files):
- molecules-2861730-supplementary.pdf
